# Supplementary material for: Reversible phosphorylation of the 26S proteasome
Source: Protein Cell. 2017 Mar 3;8(4):255–72. doi: 10.1007/s13238-017-0382-x (PMC5359188; doi:10.1007/s13238-017-0382-x)
Supplement: Supplementary file 2 — Supplementary material 2 (XLSX 55 kb) [file 13238_2017_382_MOESM2_ESM.xlsx]

## Sheet: Sheet1
Subunit	LTP	HTP	Total	Position	Human sequence	Mouse	Rat	Zebrafish	Fly	Worm	Yeast
Rpt1 (PSMC2)	0	65	65	Y4	____MPDyLGADQRK	●	●	●	●
	0	2	2	T63	LKKINELtGIKESDT	●	●	●	●	S
	0	6	6	Y111	ADSEDPKyIINVKQF	●	●	●	●	●	●
	0	1	1	T132	LSDQVAPtDIEEGMR	●	●	●	●	●	●
	0	1	1	Y174	EEKPDVTySDVGGCK	●	●	●	●	●	●
	0	1	1	T193	KLREVVEtPLLHPER	●	●	●	●	●
	0	1	1	S243	CFIRVIGsELVQKyV	●	●	●	●	●	●
	0	1	1	Y249	GsELVQKyVGEGARM	●	●	●	●	●	●
	0	1	1	S363	KIHARSMSVERDIRF	●	●	●	●	●	●
	0	1	1	T405	RARRKIAtEKDFLEA	●	●	●	●	●	●
	0	2	2	T426	SYAKFSAtPRyMTyN	●	●	●	●	●	●
	0	1	1	Y429	KFSAtPRyMTyN___	●	●	●	●	●	●
	0	2	2	Y432	AtPRyMTyN______	●	●	●	●		●
Rpt2 (PSMC1)	0	34	34	S4	____MGQsQsGGHGP	●	●	●
	0	1	1	S6	__MGQsQsGGHGPGG	●	●	●	●	●	●
	0	57	57	Y25	DKDKKKKyEPPVPTR	●	●	●	●	●	●
	0	9	9	T53	ASKLPLVtPHTQCRL	●	●	●	●	●
	0	1	1	Y71	KLERIKDyLLMEEEF	●	●	●	●	●
	0	1	1	S97	EKQEEERSKVDDLRG	●	●	●	●
	0	3	3	Y210	LPLTHPEyYEEMGIK	●	●	●	●	●
	0	62	62	Y225	PPKGVILyGPPGTGK	●	●	●	●	●	●
	0	2	2	S297	IGTKRYDsNSGGERE	●	●	●	●	●	●
	0	1	1	T308	GEREIQRtMLELLNQ	●	●	●	●	●	●
	0	1	1	S370	RIFQIHTsRMTLADD	●	●	●	●	●	●
	0	1	1	S391	IMAKDDLsGADIKAI	●	●	●	●	●	●
	0	19	19	T434	LYKKQEGtPEGLyL_	●	●	●	●
	0	134	134	Y439	EGtPEGLyL______	●	●	●	●	●	●
Rpt3 (PSMC4)	0	8	8	S21	EIPALSVsRPQtGLs	●	●	●
	1	9	10	T25	LSVsRPQtGLsFLGP	●	●	●
	0	11	11	S28	sRPQtGLsFLGPEPE	●	●	●
	0	3	3	Y41	PEDLEDLySRYKKLQ	●	●	●	●	●	●
	0	1	1	S84	EEVKRIQsIPLVIGQ	●	●	●	●	●	●
	0	2	2	Y111	GSTTGSNyyVRILst	●	●	●	●	●	●
	0	2	2	Y112	STTGSNyyVRILstI	●	●	●	●	●
	0	4	4	S117	NyyVRILstIDRELL	●	●	●	●	●	●
	0	2	2	T118	yyVRILstIDRELLK	●	●	●	●		●
	0	1	1	Y164	DQKPDVMyADIGGMD	●	●	●	●	●	●
	0	1	1	Y205	PPRGVLMyGPPGCGK	●	●	●	●	●	●
	0	1	1	T316	MATNRADtLDPALLR	●	●	●	●	●	●
	0	1	1	S346	RQKRLIFstITsKMN	●	●	●	●	●
	0	2	2	T347	QKRLIFstITsKMNL	●	●	●	●	●	●
	0	1	1	S350	LIFstITsKMNLSEE	●	●	●	●	●	●
	0	122	122	Y417	DEQEHEFyK______	●	●	●	●	●	●
Rpt4 (PSMC6)	0	2	2	S52	NDLKALQsVGQIVGE	●	●	●	●	●	●
	0	1	1	T103	TRVALDMttLtIMRY	●	●	●	●	●	●
	0	1	1	T104	RVALDMttLtIMRYL	●	●	●	●	●	●
	0	1	1	T106	ALDMttLtIMRYLPR	●	●	●	●	●	●
	0	1	1	S131	HEDPGNVsySEIGGL	●	●	●	T	●	T
	0	1	1	Y132	EDPGNVsySEIGGLS	●	●	●	●	●
	0	59	59	Y173	PPKGCLLyGPPGTGK	●	●	●	●		●
	0	1	1	S201	NFLKVVSssIVDKyI	●	●	●	●	●	●
	0	1	1	S202	FLKVVSssIVDKyIG	●	●	●
	0	132	132	Y207	SssIVDKyIGESARL	●	●	●	●	●	●
	0	5	5	S244	AIGGRRFsEGTSADR	●	●	●	●	●	●
	0	36	36	Y328	TKHGEIDyEAIVKLS	●	●	●	●
	0	5	5	Y386	KLESKLDyKPV____	●	●	●	●	●	●
Rpt5 (PSMC3)	0	16	16	S9	NLLPNIEsPVTRQEK	●	●
	0	2	2	T12	PNIEsPVtRQEKMAT	●	●
	0	1	1	T38	EEVLKMStEEIIQRT	●	●	●	●	●	●
	0	1	1	T131	IKTSTRQtyFLPVIG	●	●	●		●	●
	0	18	18	Y132	KTSTRQtyFLPVIGL	●	●	●	●	●
	0	1	1	T163	DSYLILEtLPTEYDS	●	●	●	●		●
	0	1	1	T182	MEVDERPtEQysDIG	●	●	●	●	●	●
	0	1	1	Y185	DERPtEQysDIGGLD	●	●	●	●	●	●
	0	1	1	S186	ERPtEQysDIGGLDK	●	●	●	●	●	●
	0	1	1	S345	LDPALLRsGRLDRKI	●	●	●	●	●	●
	0	5	5	S376	HSRKMNVsPDVNyEE	●	●		●
	0	1	1	Y381	NVsPDVNyEELARCT	●	●
	0	1	1	Y420	TELTHEDyMEGILEV	●	●	●
Rpt6 (PSMC5)	0	1	1	Y24	GSGLRQYyLsKIEEL	●	●	●	●
	0	1	1	S26	GLRQYyLsKIEELQL	●	●	●		T
	0	1	1	Y72	LLQEQGSyVGEVVRA	●	●	●	●	●	●
	0	2	2	T109	NIDINDVtPNCRVAL	●	●	●	●
	6	5	11	S120	RVALRNDsyTLHKIL	●	●	●	●	●	●
	0	8	8	Y121	VALRNDsyTLHKILP	●	●	●	●	●	●
	0	1	1	S136	NKVDPLVsLMMVEKV	●	●	●	●	●	●
	0	1	1	T147	VEKVPDStyEMIGGL	●	●	●	●	●	●
	0	1	1	Y148	EKVPDStyEMIGGLD	●	●	●	●	●	●
	0	4	4	Y189	QPKGVLLyGPPGTGK	●	●	●	●		●
	0	1	1	T197	GPPGTGKtLLARAVA	●	●	●	●	●	●
	0	1	1	S217	TFIRVSGsELVQKFI	●	●	●	●	●
	0	1	1	S244	MAREHAPsIIFMDEI	●	●	●	●	●	●
	0	1	1	S256	DEIDSIGssRLEGGs	●	●	●	●	●	●
	0	1	1	S257	EIDSIGssRLEGGsG	●	●	●	●	●	T
	0	1	1	S263	ssRLEGGsGGDSEVQ	●	●	●	●	●
	0	3	3	S303	NRIDILDsALLRPGR	●	●	●
	0	1	1	T364	AEVKGVCtEAGMYAL	●	●	●	●	●	●
Rpn1 (PSMD2)	0	46	46	S16	APVQPQQsPAAAPGG
	0	6	6	T24	PAAAPGGtDEKPsGK
	0	2	2	S29	GGtDEKPsGKERRDA	●	●
	0	2	2	S46	KDKEQELsEEDKQLQ	●	●	●	●	●	●
	0	4	4	Y110	YGKLKEIyENMAPGE	●	●	●	●		●
	0	1	1	S134	SVLAMTMsGERECLK	●	●	●
	0	6	6	S147	LKYRLVGsQEELASW	●	●	●	D	●	D
	0	2	2	Y158	LASWGHEyVRHLAGE	●	●	●	●	●	●
	0	1	1	T186	VQREPLLtLVKEIVP	●	●		E
	0	1	1	Y226	KDIDENAyAKVCLYL	●	●	●	●
	0	1	1	Y349	PKVPDDIyKTHLENN	●	●	●	●	●	●
	0	33	33	S361	ENNRFGGsGsQVDSA	●	●	●
	0	16	16	S363	NRFGGsGsQVDSARM	●	●	●
	0	1	1	Y432	GLTQIDKyLyssEDy	●	●	●	●		●
	0	1	1	Y434	TQIDKyLyssEDyIK	●	●	●	●	●	●
	0	1	1	S435	QIDKyLyssEDyIKs	●	●	●	●
	0	1	1	S436	IDKyLyssEDyIKsG	●	●	●	T
	0	2	2	Y439	yLyssEDyIKsGALL	●	●	●		●
	0	1	1	S442	ssEDyIKsGALLACG	●	●	●	●
	0	2	2	T499	SNREDVLtLLLPVMG	●	●	S
	0	2	2	S508	LLPVMGDsKSSMEVA	●	●	●	●
	0	1	1	Y554	ETELKDTyARWLPLG	●	●		●
	0	1	1	S711	LNILDTLsKFSHDAD	●	●	●	●	●	T
	0	3	3	Y906	ILRKNPNyDL_____	●	●	●		●	●
Rpn2 (PSMD1)	0	2	2	Y49	VDKIEVLyEDEGFRS	●	●	●			●
	0	1	1	Y147	RCLDDHKyKQAIGIA	●	●	●
	0	4	4	T157	AIGIALEtRRLDVFE	●	●	●	●	●
	0	9	9	T270	SVIQNLRtVGtPIAs	●	●	●
	1	34	35	T273	QNLRtVGtPIAsVPG	●	●	●
	0	1	1	S277	tVGtPIAsVPGsTNt	●	●
	0	1	1	S281	PIAsVPGsTNtGTVP	●	●	●
	0	1	1	T284	sVPGsTNtGTVPGsE	●	●	●
	0	1	1	T286	PGsTNtGtVPGsEKD	●	●	●	●
	0	2	2	S290	NtGTVPGsEKDsDsM	●
	0	2	2	S294	VPGsEKDsDsMEtEE	●	●	●	●
	0	4	4	S296	GsEKDsDsMEtEEKT		●	●	E
	0	2	2	T299	KDsDsMEtEEKTSsA	●	●	●	●
	0	3	3	S305	EtEEKTSsAFVGKtP	●		●
	0	62	62	T311	SsAFVGKtPEAsPEP	●	●	●	●
	0	59	59	S315	VGKtPEAsPEPKDQT	●	●
	0	1	1	T488	LGLAAMGtARQDVyD	●	●	●	●	S	S
	0	2	2	Y494	GtARQDVyDLLKTNL	●	●	●	●	●	●
	0	1	1	Y584	ILRRSGMyTVAMAYC	●	●	●	●
	0	1	1	T585	LRRSGMYtVAMAYCG	●	●	●	●		●
	0	1	1	S608	RLLHVAVsDVNDDVR	●	●	●	●	T	●
	0	1	1	Y713	VNQFRQLySKVINDK	●	●	●	●
	0	1	1	Y813	CKPSTFAyPAPLEVP	●	●		●	●	●
	0	3	3	T830	KEKEKVStAVLsITA	●	●		●	●	●
	0	2	2	S834	KVStAVLsITAKAKK	●	●		●	●	●
	0	1	1	Y900	TMPETCRyQPFKPLS	●	●		●
	0	1	1	Y950	EPPEPFEyIDD____	●	●		●
Rpn3 (PSMD3)	0	2	2	S6	__MKQEGsARRRGAD	●	●	●	T
	0	1	1	T43	EMKEEAAtGGGsTGE
	0	3	3	S47	EAAtGGGsTGEADGK	●	●
	0	1	1	S105	LRMLPSTsRRLNHYV	●	●	●
	0	1	1	Y211	DLVAAKCyYYHARVY	●	●	●	●
	0	1	1	Y212	LVAAKCYyYHARVYE	●	●	●		●
	0	13	13	Y264	NYLHYSLyDQAEKLV	●	●	●	●	●
	0	2	2	Y290	NEWARYLyYTGRIKA	●	●	●	●	●
	0	1	1	Y302	IKAIQLEysEARRTM	●	●	●	●	●	●
	0	1	1	S303	KAIQLEysEARRTMT	●	●	●	●		●
	0	1	1	S352	RLQFRQPsLKRSLMP	●	●	●
	0	1	1	Y392	KFQADGTytLIIRLR	●	●	●			●
	0	1	1	T393	FQADGTytLIIRLRH	●	●	●	●	●
	0	1	1	T405	LRHNVIKtGVRMISL	●	●	●	●	●	●
	0	1	1	S413	GVRMISLsySRIsLA	●	●	●	●		T
	0	1	1	Y414	VRMISLsySRIsLAD	●	●	●	●	●	●
	0	3	3	S418	SLsySRIsLADIAQK	●	●	●	●		●
	0	6	6	S430	AQKLQLDsPEDAEFI	●	●	●	●		●
	0	1	1	S450	RDGVIEAsINHEKGY	●	●	●	T
	0	1	1	S481	LAFHQRIsFCLDIHN	●	●		●
	0	1	1	S507	SYNKDLEsAEERRER	●	●	●	●	T
	0	2	2	S532	MAEDDDDsFP_____	●	●	●
Rpn5 (PSMD12)	0	2	2	Y20	IVKMEVDysATVDQR	●	●	●	●	●	●
	0	1	1	S21	VKMEVDysATVDQRL	●	●	●		●	●
	0	1	1	Y111	MVQQCCTyVEEITDL	●	●	●	●		●
	0	1	1	Y137	MVTEGKIyVEIERAR	●	●	●	●	●
	0	1	1	T219	KFFQEENtEKLKLKY	●	●	●
	0	1	1	Y227	EKLKLKYyNLMIQLD	●	●	●	●	●	●
	0	1	1	S332	GMELRKGsLEsPATD	●	●	●
	0	1	1	S335	LRKGsLEsPATDVFG	T	T	T		●
	0	1	1	S343	PATDVFGsTEEGEKR	●	●		●
	0	2	2	Y369	NIRIMAKyyTRITMK	●	●	●	●	●	●
	0	2	2	Y370	IRIMAKyyTRITMKR	●	●	●	●	●	●
	0	1	1	S434	DWSQKLNsLMsLVNK	●	●	●
	0	1	1	S437	QKLNsLMsLVNKTTH	●	●	●	●
Rpn6 (PSMD11)	1	64	65	S14	VEFQRAQsLLSTDRE	●	●	●		●
	0	3	3	S23	LSTDREAsIDILHSI	●	●	●
	0	1	1	S49	AVQVKEQsILELGsL	●	●	●		●	●
	0	1	1	S55	QsILELGsLLAKtGQ	●	●	●
	0	2	2	T60	LGsLLAKtGQAAELG	●	●	●
	0	1	1	Y72	ELGGLLKyVRPFLNs	●	●
	0	3	3	S79	yVRPFLNsIsKAKAA	●	●	●	●	●
	0	2	2	S81	RPFLNsIsKAKAARL	●	●	●	●
	0	1	1	Y137	EARLVSLyFDTKRYQ	●	●	●	●	●
	0	1	1	S151	QEALHLGsQLLRELK	●	●	●
	0	8	8	Y201	RTTANAIyCPPKLQA	●	●	●	●	●	●
	0	1	1	T209	CPPKLQAtLDMQSGI	●	●
	0	1	1	S272	EDVQALVsGKLALRY	●	●	●	●	●
	0	1	1	T284	LRYAGRQtEALKCVA	●	●	●
	0	2	2	S298	AQASKNRsLADFEKA	●	●	●	●	●	●
	0	1	1	S320	LRDDPIIsTHLAKLY	●	●
	0	1	1	T396	DEPPVDKtyEAALET	●		●	●		●
	0	1	1	Y397	EPPVDKtyEAALETI	●		●	●	●	●
	0	2	2	S413	NMSKVVDsLyNKAKK	●		●	T
	0	107	107	Y415	SKVVDsLyNKAKKLT	●		●	●	●
Rpn7 (PSMD6)	0	2	2	S166	RNTEKAKsLIEEGGD	●	●	●			●
	0	1	1	Y222	DYKTFVTyTVyVsMI	●	●	●	●	●	●
	0	1	1	Y225	TFVTyTVyVsMIALE	●	●	●	●
	0	1	1	S227	VTyTVyVsMIALERP	●	●
	0	2	2	S361	VETNRPDsKNWQyQE	●	●	●		●
	0	2	2	Y366	PDsKNWQyQEtIKKG	●	●	●	●	●	●
	0	1	1	T369	KNWQyQEtIKKGDLL	●	●	●	●
Rpn8 (PSMD7)	0	1	1	Y79	HDYLENMyGMFKKVN	●	●	●	●	●
	0	2	2	T186	IKDTTVGtLsQRITN	●	●	●	S	●
	0	2	2	S188	DTTVGtLsQRITNQV	●	●	●	●	●	●
	0	1	1	S264	MVVVYLAsLIRsVVA	●	●	●	●	●
	0	1	1	S268	YLAsLIRsVVALHNL	●	●	●	●	●	●
Rpn9 (PSMD13)	0	1	1	S65	KLYENFIsEFEHRVN	●	●		●		●
	0	1	1	T88	LHVVRQMtDPNVALt	●	●
	0	1	1	T95	tDPNVALtFLEKTRE	●	●	●
	0	1	1	S106	KTREKVKsSDEAVIL	●	●
	0	1	1	T131	NIGDLQVtKETIEDV	●	●	●	●
	0	1	1	T149	LNNLPGVtsVHSRFy	●	●	●	●	●
	0	1	1	S150	NNLPGVtsVHSRFyD	●	●	●
	0	1	1	Y156	tsVHSRFyDLSSKyY	●	●	●	●	●	●
	0	1	1	Y162	FyDLSSKyYQTIGNH	●	●	●	●	●	●
	0	1	1	Y172	TIGNHASyYKDALRF	●	●	●	●	●
	0	1	1	S191	DIKDLPVsEQQERAF	●	●
	0	1	1	S323	SVGLVKGsIDEVDKR	●	●	●	E	D	●
Rpn10 (PSMD4)	0	2	2	S115	RIIAFVGsPVEDNEK	●	●	●	●	●	●
	0	1	1	S242	ARRAAAAsAAEAGIA	●	●	●
	0	15	15	T250	AAEAGIAtTGtEDsD	●	●	●	S
	0	7	7	T253	AGIAtTGtEDsDDAL	●	●	S
	0	10	10	S256	AtTGtEDsDDALLKM	●	●	●	T
	0	48	48	S266	ALLKMTIsQQEFGRT		●	●
	0	4	4	Y326	PAKEEDDyDVMQDPE	●	●	●	●
	0	9	9	S358	AIRNAMGsLAsQATK		●	●	●
	0	5	5	S361	NAMGsLAsQATKDGK	●	●	●
Rpn11 (PSMD14)	0	57	57	Y32	VDTAEQVyIsSLALL	●	●	●	●	●	●
	0	1	1	S34	TAEQVyIsSLALLKM	●	●	●	●	●	●
	0	1	1	S150	VVVDPIQsVKGKVVI	●	●	●	●	●	●
	0	4	4	S224	LLNLHKKsWMEGLTL	●	●	●	●	●
	0	1	1	Y234	EGLTLQDySEHCKHN	●	●	●	●	●	●
	0	12	12	T266	VEEEDKMtPEQLAIK	●	●	●	●	●	●
Rpn12 (PSMD8)	0	1	1	S54	CRRRCRKsGGLLAAs	●	●
	0	1	1	S61	sGGLLAAsRKMAAAA	●	●
	0	6	6	S106	KGEWNRKsPNLSKCG		●
	0	8	8	T295	TRILFFNtPKKMTDY	●	●	S
	0	6	6	Y315	WVLGPNNyySFASQQ	●	●	●
	0	3	3	Y316	VLGPNNyySFASQQQ	●	●	●	●	●	●
Rpn13 (ADRM1)	0	2	2	T2	______MtTSGALFP	●	●
	0	1	1	T3	_____MtTSGALFPS	●	●	S
	0	1	1	S4	____MtTSGALFPSL	●	●	●
	0	5	5	S15	FPSLVPGsRGAsNKy	●	●	●		●
	0	1	1	S19	VPGsRGAsNKyLVEF	●	●	●		●
	0	3	3	Y22	sRGAsNKyLVEFRAG	●	●	●
	0	6	6	S32	EFRAGKMsLKGTtVt	●	●	T
	0	1	1	T37	KMsLKGTtVtPDKRK	●	●	●
	0	1	1	T39	sLKGTtVtPDKRKGL	●	●	●			●
	0	1	1	Y127	HCRKVNEyLNNPPMP			●
	0	1	1	S140	MPGALGAsGssGHEL	●	●
	0	1	1	S142	GALGAsGssGHELSA	●	●		●
	0	1	1	S143	ALGAsGssGHELSAL	●	●
	0	18	18	S211	SSSSSSRsQsAAVtP	●	●	●	●
	0	10	10	S213	SSSSRsQsAAVtPSs	●	●	●
	0	19	19	T217	RsQsAAVtPSstTSs	●	●	●
	0	2	2	S219	QsAAVtPSstTSsTR	●	●	●
	0	4	4	S220	sAAVtPSstTSsTRA	●	●	●
	0	1	1	T221	AAVtPSstTSsTRAT	S	●		●
	0	2	2	S224	tPSstTSsTRATPAP	●	●	●		●	●
	0	24	24	S405	KDEEEDMsLD_____	●	●	●		D
Rpn15 (DSS1)	0	4	4	Y65	AELEKHGyKMETS__	●	●	●
α1 (PSMA6)	0	4	4	S5	___MSRGssAGFDRH	●	●	●	●	●	●
	0	1	1	S6	__MSRGssAGFDRHI	●	●	●	●	●
	0	2	2	T14	AGFDRHItIFsPEGR	●	●	●	●	●	●
	0	8	8	S17	DRHItIFsPEGRLyQ	●	●	●	●	●	●
	0	109	109	Y23	FsPEGRLyQVEyAFK	●	●	●	●	●	●
	0	4	4	Y27	GRLyQVEyAFKAINQ	●	●	●	●	●	●
	0	2	2	S63	VPDKLLDssTVTHLF	●	●	●
	0	2	2	S64	PDKLLDssTVTHLFK	●	●	●	E	D	T
	0	1	1	T73	VTHLFKItENIGCVM	●	●	●	●	S	S
	0	16	16	Y96	SQVQRARyEAANWKy	●	●	●	●
	0	12	12	Y103	yEAANWKyKyGyEIP	●	●	●	●	●	●
	0	4	4	Y105	AANWKyKyGyEIPVD	●	●	●	●		●
	0	1	1	Y107	NWKyKyGyEIPVDML	●	●	●	●	●	●
	0	46	46	Y159	YKCDPAGyyCGFKAT	●	●	●	●	●	●
	0	37	37	Y160	KCDPAGyyCGFKATA	●	●	●		●	●
	0	1	1	S213	LSIDFKPsEIEVGVV	●	●	●
	0	1	1	T231	NPKFRILtEAEIDAH	●	●	S	D	●	S
α2 (PSMA2)	0	11	11	Y6	__MAERGysFsLTTF	●	●	●	●	●	●
	0	17	17	S7	_MAERGysFsLTTFs	●	●	●	●		●
	0	3	3	S9	AERGysFsLTTFsPs	●	●	●	●	●	●
	0	4	4	S14	sFsLTTFsPsGKLVQ	●	●	●	●	●	●
	0	2	2	S16	sLTTFsPsGKLVQIE	●	●	●	●	●	●
	0	146	146	Y24	GKLVQIEyALAAVAG	●	●	●	●	●	●
	0	1	1	S35	AVAGGAPsVGIKAAN	●	●	●	●	●	●
	0	136	136	Y57	KKQKSILyDERSVHK	●	●	●	●
	0	842	842	Y76	TKHIGLVysGMGPDY	●	●	●	●	●	●
	0	18	18	S77	KHIGLVysGMGPDYR	●	●	●	●	●	●
	0	16	16	Y97	ARKLAQQyyLVyQEP	●	●	●	●	●	●
	0	44	44	Y98	RKLAQQyyLVyQEPI	●	●		●
	0	380	380	Y101	AQQyyLVyQEPIPTA	●	●	●	●	●	●
	1	0	1	Y121	VASVMQEyTQSGGVR	●	●	●	●	●
	0	5	5	Y167	ATAMGKNyVNGKTFL	●	●	●
	0	1	1	T190	ELEDAIHtAILTLKE	●	●	●	●	●
	0	1	1	T222	EAGFRRLtPtEVKDY	●	●	●		●	●
	0	1	1	T224	GFRRLtPtEVKDYLA	●	●
α3 (PSMA4)	0	14	14	S13	DSRTTIFsPEGRLYQ	●	●	●	●	●	●
	0	1	1	S62	LLDEVFFsEKIYKLN	●	●	●	●	T	T
	0	2	2	S75	LNEDMACsVAGItsD	●	●	●	●	T
	0	1	1	T80	ACsVAGItsDANVLT	●	●	●	●	●	●
	0	2	2	S81	CsVAGItsDANVLTN	●	●	●	●
	0	2	2	Y121	LCDIKQAyTQFGGKR	●	●	●	●	●	●
	0	1	1	Y143	YIGWDKHyGFQLyQS	●	●	●	●	●	●
	0	1	1	Y148	KHyGFQLyQSDPSGN	●	●	●	●	●	●
	0	1	1	S168	ATCIGNNsAAAVsML	●	●	●			T
	0	2	2	S173	NNsAAAVsMLKQDYK	●	●	●	●	T	T
	0	1	1	T223	LTRENGKtVIRVLKQ	●	●	●	●	●
α4 (PSMA7)	0	1	1	S2	______MsYDRAITV	●	●
	0	7	7	S11	DRAITVFsPDGHLFQ	●	●	●	●	●	●
	0	1	1	Y21	GHLFQVEyAQEAVKK	●	●	●	●	●	●
	0	1	1	S30	QEAVKKGSTAVGVRG	●	●	●	●	●	T
	0	1	1	T31	EAVKKGSTAVGVRGR	●	●	●	●	●
	1	3	4	Y106	EDPVTVEyItRYIAS	●	●	●	●	●	●
	0	1	1	T108	PVTVEyItRYIASLK	●	●	●	●	S	●
	2	68	70	Y153	QTDPSGTyHAWKANA	●	●	●		●	●
	0	1	1	S167	AIGRGAKsVREFLEK	●	●	T			T
	0	1	1	T177	EFLEKNYtDEAIEtD	●	●	●		S
	0	1	1	T183	YtDEAIEtDDLTIKL	●	●	S			●
	0	4	4	S201	ALLEVVQsGGKNIEL	●	●	●	●		T
α5 (PSMA5)	0	2	2	S6	__MFLTRsEyDRGVN	●	●	●	●	●	●
	0	54	54	Y8	MFLTRsEyDRGVNtF	●	●	●	●	●	●
	0	1	1	T14	EyDRGVNtFsPEGRL	●	●	●	●	●	●
	0	33	33	S16	DRGVNtFsPEGRLFQ	●	●	●	●	●	●
	0	39	39	Y26	GRLFQVEyAIEAIKL	●	●	●	●	●	●
	0	1	1	T36	EAIKLGStAIGIQTs	●	●	●	●	●	●
	0	1	1	S43	tAIGIQTsEGVCLAV	●	●	●		●
	0	10	10	T55	LAVEKRItsPLMEPs	●	●	●	●	●	●
	0	37	37	S56	AVEKRItsPLMEPss	●	●	●	●	●	●
	0	1	1	S62	tsPLMEPssIEKIVE	●	●	●	●
	0	4	4	S63	sPLMEPssIEKIVEI	●	●	●	T		●
	0	1	1	S79	AHIGCAMsGLIADAK	●	●	●	●		●
	0	2	2	S172	CDARAIGsAsEGAQS	●	●	●	●		●
	0	1	1	S174	ARAIGsAsEGAQSSL	●	●	●	●	●	●
	0	2	2	Y185	QSSLQEVyHKSMTLK	●	●	●		●
α6 (PSMA1)	0	7	7	S14	DNDVTVWsPQGRIHQ	●	●	●	●	●	●
	0	2	2	S40	SATVGLKsKtHAVLV	●	●	●		●	●
	0	2	2	T42	TVGLKsKtHAVLVAL	●	●	S		●	●
	0	3	3	S54	VALKRAQsELAAHQK	●	●	●	●
	0	1	1	S106	FDRPLPVsRLVsLIG	●	●	●	●
	0	9	9	S110	LPVsRLVsLIGsKtQ	●	●	●	T
	0	1	1	S114	RLVsLIGsKtQIPTQ	●	●	●
	0	1	1	T116	VsLIGsKtQIPTQRY	●	●	●
	0	1	1	S150	HIFQTCPsANyFDCR	●	●	●	●	●	●
	0	12	12	Y153	QTCPsANyFDCRAMS	●	●	●
	0	4	4	S177	TYLERHMsEFMECNL	●	●
	0	2	2	S211	DLTTKNVsIGIVGKD	●	●	●	T	●	●
	0	2	2	S230	IYDDDDVsPFLEGLE	●	●
α7 (PSMA3)	0	1	1	Y8	MSSIGTGyDLSASTF	●	●	●	●	●	●
	0	2	2	S16	DLSASTFsPDGRVFQ	●	●	●	●	●	●
	0	1	1	T36	KAVENSStAIGIRCK	●	●	●	●	●	●
	0	1	1	S97	DIAREEAsNFRsNFG	●	●	●
	0	1	1	S101	EEAsNFRsNFGyNIP	●	●	●
	0	3	3	Y105	NFRsNFGyNIPLKHL	●	●
	0	1	1	S155	QLYMIDPSGVSYGyW	●	●	●	●	●	●
	0	1	1	S158	MIDPSGVSYGyWGCA	●	●		●
	0	1	1	Y159	IDPSGVSYGyWGCAI	●	●	●		●
	0	2	2	Y161	PSGVSYGyWGCAIGK	●	●	●	●	●	●
	0	1	1	T186	KLQMKEMtCRDIVKE	●	●	●			S
	0	1	1	Y199	KEVAKIIyIVHDEVK	●	●	●	●		●
	0	1	1	Y239	IREEAEKYAKEsLKE	●	●	●
	2	16	18	S243	AEKYAKEsLKEEDEs	●	●	●
	2	899	901	S250	sLKEEDEsDDDNM__	●	●	●	D	D	D
β1 (PSMB6)	0	34	34	T23	AWGPEAFtPDWESRE	●	●
	0	1	1	T54	VLGADSRtTtGsyIA	●	●	●	●	●	●
	0	1	1	T56	GADSRtTtGsyIANR	●	●	●	S		●
	0	2	2	S58	DSRtTtGsyIANRVT	●	●			●
	0	46	46	Y59	SRtTtGsyIANRVTD	●	●	●	●		●
	0	3	3	T69	NRVTDKLtPIHDRIF	●	●	●	●	●	●
	1	1	2	S158	GGMMVRQsFAIGGSG	●	●		●
	0	1	1	Y177	YGYVDATyREGMTKE	●	●	●	●
	0	1	1	T190	KEECLQFtANALALA	●	●	●
	0	1	1	S203	LAMERDGssGGVIRL	●	●	●	●	●	●
	0	1	1	S204	AMERDGssGGVIRLA	●	●	●	●	●	●
	0	3	3	S216	RLAAIAEsGVERQVL	●	●
β2 (PSMB7)	0	1	1	S5	___MAAVsVyAPPVG	●	●	●
	0	1	1	Y7	_MAAVsVyAPPVGGF
	0	1	1	T44	PKVRKTGtTIAGVVy	●	●	●	●	●	●
	0	1	1	Y51	tTIAGVVyKDGIVLG	●	●	●	●
	0	1	1	T121	GRLPRVVtANRMLKQ	●	●	●		●	S
	0	3	3	Y154	DVTGPHLySIYPHGS	●	●	●	●	●
	0	1	1	T233	LDFLRPYtVPNKKGT	S	S
β3 (PSMB3)	0	3	3	S2	______MsIMSYNGG	●	●	●	●	●	●
	0	1	1	T36	GIQAQMVttDFQKIF	●	●	●	S		S
	0	1	1	T37	IQAQMVttDFQKIFP	●	●	●	●	●
	0	11	11	Y103	YEKRFGPyyTEPVIA	●	●	●	●	●	●
	0	10	10	Y104	EKRFGPyyTEPVIAG	●	●	●
	0	1	1	S168	DHLFETIsQAMLNAV	●	●	●			●
	0	1	1	S181	AVDRDAVsGMGVIVH	●	●	●	●	●	●
β4 (PSMB2)	0	1	1	Y3	_____MEyLIGIQGP	●	●	●
	0	1	1	S23	ASDRVAAsNIVQMKD	●	●	●
	0	1	1	Y67	IQKNVQLyKMRNGyE	●	●	●	●	●	●
	0	1	1	Y73	LyKMRNGyELsPTAA	●	●	●	●	●	●
	0	5	5	S76	MRNGyELsPTAAANF	●	●	●	●	●	●
	0	2	2	Y134	APFAAHGyGAFLTLS	●	●	●	●		●
	0	12	12	Y146	TLSILDRyytPTISR	●	●	●	●
	0	4	4	Y147	LSILDRyytPTISRE	●	●	●		●	●
	0	1	1	T148	SILDRyytPTISRER	●	●
	0	1	1	S179	ILNLPTFsVRIIDKN	●	●	T	T
β5 (PSMB5)	0	1	1	S87	TAGAYIAsQTVKKVI	●	●	●	●	●	●
	0	5	5	Y99	KVIEINPyLLGTMAG	●	●	●
	0	2	2	S139	RISVAAAsKLLANMV	●	●	●	●	●	●
	0	1	1	Y147	KLLANMVyQyKGMGL	●	●	●		●	●
	0	40	40	Y149	LANMVyQyKGMGLSM	●	●	●	●	●	●
	0	1	1	T158	GMGLSMGtMICGWDK	●	●	●		S	●
	0	15	15	Y171	DKRGPGLyYVDsEGN	●	●	●	●		●
	0	1	1	S175	PGLyYVDsEGNRISG	●	●	●	●	●	●
	0	1	1	Y212	DLEVEQAyDLARRAI	●	●
	0	125	125	Y220	DLARRAIyQATYRDA	●	●	●	●
	0	34	34	Y228	QATYRDAySGGAVNL	●	●	●	●		●
	0	64	64	Y236	SGGAVNLyHVREDGW	●	●	●	●		●
	0	2	2	S248	DGWIRVSsDNVADLH	●	●
	0	2	2	S261	LHEKYSGstP_____	●	●
	0	20	20	T262	HEKYSGstP______
β6 (PSMB1)	0	1	1	Y8	MLSSTAMySAPGRDL	●	●	●			●
	0	2	2	S62	TRLSEGFsIHtRDsP	●	●	●			●
	0	1	1	T65	SEGFsIHtRDsPKCY	●	●	S	S	●	S
	0	6	6	S68	FsIHtRDsPKCYKLt	●	●	●
	0	1	1	T75	sPKCYKLtDKtVIGC	●	●	●
	0	2	2	T78	CYKLtDKtVIGCsGF	●	●	●	●
	0	1	1	S83	DKtVIGCsGFHGDCL	●	●	●		●
	0	1	1	T91	GFHGDCLtLtKIIEA	●	●	●	S
	0	2	2	T93	HGDCLtLtKIIEARL	●	●	●	●
	0	2	2	Y125	AMLSTILySRRFFPy	●	●	●	●	●	●
	0	3	3	Y132	ySRRFFPyYVyNIIG	●	●	●	●	●	●
	0	1	1	Y135	RFFPyYVyNIIGGLD	●	●	●
	0	18	18	Y150	EEGKGAVySFDPVGS	●	●	●	●		●
	0	2	2	Y158	SFDPVGSyQRDsFKA	●	●	●			●
	0	1	1	S162	VGSyQRDsFKAGGSA	●	●	T	T
	0	1	1	S195	NVEHVPLsLDRAMRL	T	T	T	T	T	●
	0	3	3	S209	LVKDVFIsAAERDVy	●	●	●	●		●
	0	2	2	Y216	sAAERDVyTGDALRI	●	●	●	●
β7 (PSMB4)	0	2	2	S9	EAFLGSRsGLWAGGP		T
	0	1	1	Y22	GPAPGQFyRIPstPD	●	●		●
	0	24	24	S26	GQFyRIPstPDsFMD		●		T		●
	0	3	3	T27	QFyRIPstPDsFMDP	●	●				●
	0	1	1	S30	RIPstPDsFMDPASA
	0	2	2	T46	YRGPITRtQNPMVTG	●	●			●	●
	0	1	1	T54	QNPMVTGtsVLGVKF	●	●	●	●	●	●
	0	1	1	S55	NPMVTGtsVLGVKFE	●	●	●	●	●	●
	0	5	5	Y75	AADMLGSyGSLARFR	●	●	●	●	●	●
	0	1	1	S93	RIMRVNNsTMLGASG	●	●	●
	0	1	1	S99	NsTMLGAsGDyADFQ	●	●	●	●		●
	0	141	141	Y102	MLGASGDyADFQyLK	●	●	●
	0	5	5	Y107	GDyADFQyLKQVLGQ	●	●	●
	0	2	2	S129	LGDGHSYsPRAIHSW	●	●	T
	0	1	1	Y186	APSLATGyGAyLAQP	●	●
	0	2	2	Y189	LATGyGAyLAQPLLR	●	●	●
	0	2	2	S206	LEkQPVLsQtEARDL	●	●	T	T	●	T
	0	1	1	T208	kQPVLsQtEARDLVE	●	●
	0	1	1	Y222	ERCMRVLyyRDARsY	●	●	●	●		●
	0	20	20	Y223	RCMRVLyyRDARsYN	●	●	●	●	●	●
	0	1	1	S228	LyyRDARsYNRFQIA	●	●	●			●
	0	1	1	T236	YNRFQIAtVtEkGVE	●	●
	0	1	1	T238	RFQIAtVtEkGVEIE	●	●	●	S
	1	0	1	S249	VEIEGPLsTETNWDI	●	●	●
	0	1	1	S261	WDIAHMIsGFE____	●	●	●
All phosphorylation data were collected from PhosphoSitePlus in July, 2016.
●	Indicates the exact residue is conserved in the corresponding species.
T, D, E	Indicates the phosphoresidue in human protein is substituted with the indicated residue in the corresponding species.
	Phosphosites cataloged in Phosphomouse.
	Phosphosites cataloged in PhosphoGRID.
